# Supplementary material for: Impact of Glucagon-like Peptide-1 Receptor Agonists (GLP-1 RAs) on Increased Residual Gastric Content in Patients With and Without Concurrent Colonoscopy: A Retrospective Case–Control Study
Source: J Clin Med. 2026 Mar 10;15(6):2121. doi: 10.3390/jcm15062121 (PMC13027199; doi:10.3390/jcm15062121)
Supplement: Supplementary file 1 [file jcm-15-02121-s001.zip]

Archive with 1 entries (1 files):
- jcm-4142097-supplementary.pdf
